# Supplementary material for: Galacto-Oligosaccharides Exert Bifidogenic Effects at Capsule-Compatible Ultra-Low Doses
Source: Metabolites. 2025 Aug 5;15(8):530. doi: 10.3390/metabo15080530 (PMC12388037; doi:10.3390/metabo15080530)
Supplement: Supplementary file 1 [file metabolites-15-00530-s001.zip]

Archive with 1 entries (1 files):
- metabolites-3752503-supplementary.pdf
